# Supplementary material for: Targeting a xenobiotic transporter to ameliorate vincristine-induced sensory neuropathy
Source: JCI Insight. 2023 Jul 24;8(14):e164646. doi: 10.1172/jci.insight.164646 (PMC10443802; doi:10.1172/jci.insight.164646)
Supplement: Supporting data values [file jciinsight-8-164646-s166.xlsx]

## Sheet: Figure 1A
Vincristine uptake	hOAT1	hOAT3	hOAT4	hOATP1A2	hOATP3A1	hOATP4A1	hOATP5A1	hOATP1C1	hOATP1B1	hOATP1B3	hOATP2B1	hOCT1	hOCT2	hOCTN1	hOCTN2	hASBT	hNTCP	hNPT1	hMATE1	hOST a ß	hPEPT1	hPEPT2	rOATP1A1	rOATP1A4	rOATP1A5	rOATP1B2	rNTCP	rASBT	rOAT1	rOCT1	mOATP1B2
(% of vector control)	112	92	81	176	96	105	94	103	85	130	80	96	104	132	63	82	83	91	224	71	100	88	84	98	77	136	128	78	50	113	209
	76	60	79	142	76	130	90	105	87	80	88	45	98	132	75	85	115	99	198	76	102	115	73	95	126	96	82	81	76	108	219
	98	87	90	167	101	116	76	123	83	139	105	71	117	109	119	81	98	72	183	59	65	68	95	108	95	119	168	90	81	138	238
	129	51	80	183	79	108	77	140	79	118	83	74	112	131	58	114	116	100	202	100	89	47	74	112	126	136	134	114	139	121	218
	120	138	99	171	120	117	86	179	117	153	131	71	180	135	98	83	118	104	200	96	102	78	58	218	111	150	99	85			216
	111	105	111	148	100	144	80	212	90	134	125	80	162	167	121	69	141	113	133	93	112	94	71	128	145	129	160	85			220
	117	95	113	164	111	140	85	171	100	162	135	109	158	158	148	101	97	120	93	127	141	126	62	149	98	108	113	118
	127	93	107	186	104	134	109	177	130	172	113	110	147	169	124	91	111	120	114	96	129	146	102	185	107	151	149	95
									106.028	427.587
									110.919	371.288
									131.139	324.629
									100.544	129.586
									97.805	100.629
									104.151	152.29

## Sheet: Figure 1C
Paw withdrawal threshold (%Δ from baseline)	Wild-type						OATP1B2(-/-)
Baseline	111.1	105.9	109.9	103.5	93.5	76.3	106.9	94.6	110.4	114.7	95	102.3	86.9	89.2
Week 2	89.9	77.9	54.3	101.1	74.3	62.7	101.2	113.1	77.6	90.3	100.8	79.5	105.4	94.2
Week 3	73.9	59.9	62.7	81.5	88.3	55.1	90.3	106.2	88	103.5	81.9	81.9	100.8	85.7
Week 4	68.7	67.9	66.3	85.5	65.1	66.7	99.2	105	89.6	78.4	86.5		106.6	103.1

## Sheet: Figure 1D
Paw withdrawal latency (%Δ from baseline)	Wild-type						OATP1B2(-/-)
Baseline	106.1	100.4	94.8	108.2	77.5	113	92.7	97.3	89	123.8	106	96.3	87	107.9
Week 4	61.8	39.1	56	42.8	56.3	55.6	111	84.6	112.1	94.3	92.7		101.2	102.2

## Sheet: Figure 1E
Sciatic nerve amplitude (%Δ from baseline)	Wild-type							OATP1B2(-/-)
Baseline	83	86.2	98.3	100.9	115.8	110.7	105.2	94.8	115.2	99.6	104	92.8	86.2	107.3
Week 4	53.9	46.8	56.7	60.7	86.1	38.9	43.2	107.5	81.9	90.9	97.4	87.3	91.9	109.9

## Sheet: Figure 1F
Time (h)	Wild-type				OATP1B2(-/-)
0.083	1195.41	1496.73	1103.42	965.33	899.38	1562	1015.17	1023.51
0.25	735.46	679.56	785.8	672.23	707.267	919.4	724.75	934.556
0.5	375.63	329.95	416.71	457.91	598.78	672.114	626.54	584.99
1	273.28	194.15	269.86	249.47	315.36	293.03	371.45	309.54
4	101.84	113.87	138.07	116.32	90.94	110.08	165.69	122.78

## Sheet: Figure 2A
Vincristine uptake (% of vehicle)	Vehicle						Rifampicin						Nilotinib
mOATP1B2	96.136	95.5508	108.313	99.9539	98.9373	101.109	74.3324	63.8503	67.3213	69.4167	71.9856	78.1737	73.0702	58.7366	55.2034	63.6149	58.7604	51.7599
hOATP1B1	91.3812	95.5961	113.023	99.7132	96.9966	103.29	68.5513	91.3571	64.0921				101.303	90.7094	62.8074	106.906	107.581	108.402
hOATP1B3	114.175	99.1419	86.683	101.635	78.9239	119.442	46.0272	55.4053	65.8991	68.0365	67.1426	57.6334	56.9618	79.3107	46.7964	63.7354	65.1694	69.9849

## Sheet: Figure 2B
EβG uptake (% of vehicle)	Vehicle			Rifampicin			Nilotinib
mOATP1B2	108.218	97.2357	94.5461	9.08853	9.16815	8.01095	37.5921	30.8257	32.2185
hOATP1B1	105.638	94.3044	100.058	26.1825	31.1005	27.1566	9.10772	9.82845	15.7637
hOATP1B3	97.6191	96.5434	105.838	4.33853	4.23691	4.05098	3.03797	2.92445	2.71779

## Sheet: Figure 2C
Nilotinib uptake (% of control)	VC			OATP1Bs
mOATP1B2	88.3777	100.295	111.327	68.9093	50.5858	83.427
hOATP1B1	77.9707	84.2948	137.735	77.6329	54.9059	115.082
hOATP1B3	98.5868	100.041	101.372	123.521	118.661	108.968

## Sheet: Figure 2D
Time (h)	Wild-type												OATP1B2(-/-)
0.25	384.05	1608.46	88.05	1474.1	643.667	617.13	168.6	94.4	219.18	1406.22	771.35	1450.92	363.1	1241	884.01	1060.3	1201.12		556.78	42.85	39.34	1643.42	1254.05	472.62
0.5	1136.09	1962.58	2156.7	2147.32	1897.9	1508.44	451.85	155.75	878.83	2728.2	2653.02	1914.58	543.2	954.95	2005.66	883.7	2271.09	2506.13	716.15	396.26	131.17	2355.92	1881.97	867.28
1	917.49	1903.52	369.43	1660.69	2163.67	1839.41	163.85	236.81	804.2	2189.97	1846.39	1485.68	554.11	1381.9	1489.17	795.8	2223.94	1982.31	502.41	566.713	169.31	1562.67	620.26
2	128.44	1515.31	727.83	1840.96	2312.43	1453.01	191.67	550.51	550.84	1115.57	970.32	727.94	601.46	672.58	929.14	720.1	1839.78	1330.59	476.23	604.49	126.68	1179.74	747.3	416.09
4	338.79	904.65	975.07	1410.49	1471.77	1320.29	125.98	655.62	277.1	529.28	713.16	482.31	740.12	828.86	788.68	679.86	1865.03	1042.12	432.3	365.47	191.06	991.45	577.01	386.67
6	642.35	563.55	665.74	1074.08	1370.89	1247.33	521.93	543.31	584.58	1070.65	382.63	1148.29	840.75	559.28	761.97	619.4	1791.76	869.7	305.7	392.15	542.19	917.21	509.64	341.26

## Sheet: Figure 2E
Liver nilotinib (ng/mg tissue)	Wild-type												OATP1B2(-/-)
10 mg/kg	1.01	1.11	0.74	1.33	1.75	1.68	0.35	1.22	0.61	0.39	0.86	0.41	1.48	1.04	1.26	1.33	1.26	0.9	0.56	0.98	1.68	0.91	0.6

[truncated: 59 more sheets: Figure 2F, Figure 3A, Figure 3B, Figure 3C, Figure 3E, Figure 3F, Figure 4B, Figure 4C, Figure 4D, Figure 4E, Figure 5B, Figure 5C, Figure 5D, Figure 5E, Figure S1A, Figure S1B, Figure S1C, Figure S1D, Figure S1E, Figure S1F …]
